# Supplementary material for: The relationship between relational continuity and family physician follow-up after an antidepressant prescription in older adults: a retrospective cohort study
Source: BMC Prim Care. 2024 Apr 22;25:125. doi: 10.1186/s12875-024-02361-0 (PMC11034035; doi:10.1186/s12875-024-02361-0)
Supplement: Supplementary file 1 — Supplementary Material 1 [file 12875_2024_2361_MOESM1_ESM.xlsx]

## Sheet: Sheet1
335061	AMITRIPTYLINE	Elavil 25mg Tab
335088	AMITRIPTYLINE	Elavil 50mg Tab
335053	AMITRIPTYLINE	Elavil 10mg Tab
2429888	AMITRIPTYLINE	Mar-Amitriptyline 25mg Tab
2429896	AMITRIPTYLINE	Mar-Amitriptyline 50mg Tab
2429861	AMITRIPTYLINE	Mar-Amitriptyline 10mg Tab
654507	AMITRIPTYLINE	PMS-Amitriptyline 50mg Tab
654515	AMITRIPTYLINE	PMS-Amitriptyline 25mg Tab
2326078	AMITRIPTYLINE	Teva-Amitriptyline 50mg Tab
2326051	AMITRIPTYLINE	Teva-Amitriptyline 25mg Tab
2326043	AMITRIPTYLINE	Teva-Amitriptyline 10mg Tab
2439662	BUPROPION HCL	Act Bupropion XL 300mg ER Tab
2439654	BUPROPION HCL	Act Bupropion XL 150mg ER Tab
2382075	BUPROPION HCL	Mylan-Bupropion XL 150mg ER Tab
2382083	BUPROPION HCL	Mylan-Bupropion XL 300mg ER Tab
2475812	BUPROPION HCL	Ran-Bupropion XL 300mg ER Tab
2475804	BUPROPION HCL	Ran-Bupropion XL 150mg ER Tab
2275090	BUPROPION HCL	Wellbutrin XL 150mg ER Tab
2275104	BUPROPION HCL	Wellbutrin XL 300mg ER Tab
2313421	BUPROPION HCL	PMS-Bupropion SR 150mg Tab
2325373	BUPROPION HCL	PMS-Bupropion SR 100mg Tab
2285665	BUPROPION HCL	Ratio-Bupropion SR 150mg Tab
2285657	BUPROPION HCL	Ratio-Bupropion SR 100mg Tab
2275074	BUPROPION HCL	Sandoz Bupropion SR 100mg Tab
2275082	BUPROPION HCL	Sandoz Bupropion SR 150mg Tab
2237825	BUPROPION HCL	Wellbutrin SR (Not a Benefit) 150mg Tab
2237824	BUPROPION HCL	Wellbutrin SR (Not a Benefit) 100mg Tab
2355264	CITALOPRAM HYDROBROMIDE	Accel Citalopram Tablets 40mg Tab
2355256	CITALOPRAM HYDROBROMIDE	Accel Citalopram Tablets 20mg Tab
2246057	CITALOPRAM HYDROBROMIDE	Apo-Citalopram 40mg Tab
2246056	CITALOPRAM HYDROBROMIDE	Apo-Citalopram 20mg Tab
2275562	CITALOPRAM HYDROBROMIDE	Auro-Citalopram 20mg Tab
2275570	CITALOPRAM HYDROBROMIDE	Auro-Citalopram 40mg Tab
2459914	CITALOPRAM HYDROBROMIDE	CCP-Citalopram 20mg Tab
2459922	CITALOPRAM HYDROBROMIDE	CCP-Citalopram 40mg Tab
2239608	CITALOPRAM HYDROBROMIDE	Celexa 40mg Tab
2239607	CITALOPRAM HYDROBROMIDE	Celexa 20mg Tab
2353679	CITALOPRAM HYDROBROMIDE	Citalopram 40mg Tab
2387964	CITALOPRAM HYDROBROMIDE	Citalopram 40mg Tab
2387956	CITALOPRAM HYDROBROMIDE	Citalopram 20mg Tab
2430568	CITALOPRAM HYDROBROMIDE	Citalopram 40mg Tab
2430541	CITALOPRAM HYDROBROMIDE	Citalopram 20mg Tab
2353660	CITALOPRAM HYDROBROMIDE	Citalopram 20mg Tab
2248050	CITALOPRAM HYDROBROMIDE	Co Citalopram 20mg Tab
2248051	CITALOPRAM HYDROBROMIDE	Co Citalopram 40mg Tab
2371901	CITALOPRAM HYDROBROMIDE	Mar-Citalopram 40mg Tab
2371898	CITALOPRAM HYDROBROMIDE	Mar-Citalopram 20mg Tab
2429713	CITALOPRAM HYDROBROMIDE	Mint-Citalopram 40mg Tab
2429705	CITALOPRAM HYDROBROMIDE	Mint-Citalopram 20mg Tab
2409038	CITALOPRAM HYDROBROMIDE	Nat-Citalopram 40mg Tab
2409011	CITALOPRAM HYDROBROMIDE	Nat-Citalopram 20mg Tab
2248011	CITALOPRAM HYDROBROMIDE	PMS-Citalopram 40mg Tab
2248010	CITALOPRAM HYDROBROMIDE	PMS-Citalopram 20mg Tab
2285622	CITALOPRAM HYDROBROMIDE	Ran-Citalo 20mg Tab
2285630	CITALOPRAM HYDROBROMIDE	Ran-Citalo 40mg Tab
2248170	CITALOPRAM HYDROBROMIDE	Sandoz Citalopram 20mg Tab
2248171	CITALOPRAM HYDROBROMIDE	Sandoz Citalopram 40mg Tab
2355272	CITALOPRAM HYDROBROMIDE	Septa-Citalopram 20mg Tab
2355280	CITALOPRAM HYDROBROMIDE	Septa-Citalopram 40mg Tab
2293218	CITALOPRAM HYDROBROMIDE	Teva-Citalopram 20mg Tab
2293226	CITALOPRAM HYDROBROMIDE	Teva-Citalopram 40mg Tab
2438755	CITALOPRAM HYDROBROMIDE	Van-Citalopram 40mg Tab
2438747	CITALOPRAM HYDROBROMIDE	Van-Citalopram 20mg Tab
402591	CLOMIPRAMINE HCL	Anafranil Tab 50mg
324019	CLOMIPRAMINE HCL	Anafranil Tab 25mg
2497506	CLOMIPRAMINE HCL	Taro-Clomipramine Cap 25mg
2497514	CLOMIPRAMINE HCL	Taro-Clomipramine Cap 50mg
330566	CLOMIPRAMINE HCL	Anafranil 10mg Tab
2216256	DESIPRAMINE	Desipramine 25mg Tab
2216264	DESIPRAMINE	Desipramine 50mg Tab
2216272	DESIPRAMINE	Desipramine 75mg Tab
2099128	DESIPRAMINE	Norpramin (Not a Benefit) 25mg Tab
2099136	DESIPRAMINE	Norpramin (Not a Benefit) 50mg Tab
2099144	DESIPRAMINE	Norpramin (Not a Benefit) 75mg Tab
10448	DESIPRAMINE	Pertofrane (Not a Benefit) 25mg Tab
2466996	DESVENLAFAXINE	Apo-Desvenlafaxine (Off-Formulary Interchangeable) 100mg ER Tab
2466988	DESVENLAFAXINE	Apo-Desvenlafaxine (Off-Formulary Interchangeable) 50mg ER Tab
2321106	DESVENLAFAXINE	Pristiq (Off-Formulary Interchangeable) 100mg ER Tab
2321092	DESVENLAFAXINE	Pristiq (Off-Formulary Interchangeable) 50mg ER Tab
24341	DOXEPIN HCL	Sinequan 50mg Cap
24325	DOXEPIN HCL	Sinequan 10mg Cap
24333	DOXEPIN HCL	Sinequan 25mg Cap
2475308	DULOXETINE	AG-Duloxetine 30mg DR Cap
2475316	DULOXETINE	AG-Duloxetine 60mg DR Cap
2440431	DULOXETINE	Apo-Duloxetine 60mg DR Cap
2440423	DULOXETINE	Apo-Duloxetine 30mg DR Cap
2436655	DULOXETINE	Auro-Duloxetine 60mg DR Cap
2436647	DULOXETINE	Auro-Duloxetine 30mg DR Cap
2301490	DULOXETINE	Cymbalta 60mg DR Cap
2301482	DULOXETINE	Cymbalta 30mg DR Cap
2490897	DULOXETINE	Duloxetine 60mg DR Cap
2490889	DULOXETINE	Duloxetine 30mg DR Cap
2453649	DULOXETINE	Duloxetine 60mg DR Cap
2453630	DULOXETINE	Duloxetine 30mg DR Cap
2437082	DULOXETINE	Duloxetine DR 30mg DR Cap
2437090	DULOXETINE	Duloxetine DR 60mg DR Cap
2451921	DULOXETINE	Jamp-Duloxetine 60mg DR Cap
2451913	DULOXETINE	Jamp-Duloxetine 30mg DR Cap
2446103	DULOXETINE	Mar-Duloxetine 60mg DR Cap
2446081	DULOXETINE	Mar-Duloxetine 30mg DR Cap
2438992	DULOXETINE	Mint-Duloxetine 60mg DR Cap
2438984	DULOXETINE	Mint-Duloxetine 30mg DR Cap
2482134	DULOXETINE	NRA-Duloxetine 60mg DR Cap
2482126	DULOXETINE	NRA-Duloxetine 30mg DR Cap
2429454	DULOXETINE	PMS-Duloxetine 60mg DR Cap
2429446	DULOXETINE	PMS-Duloxetine 30mg DR Cap
2438267	DULOXETINE	Ran-Duloxetine 60mg DR Cap
2438259	DULOXETINE	Ran-Duloxetine 30mg DR Cap
2439956	DULOXETINE	Sandoz Duloxetine 60mg DR Cap
2439948	DULOXETINE	Sandoz Duloxetine 30mg DR Cap
2456761	DULOXETINE	Teva-Duloxetine 60mg DR Cap
2456753	DULOXETINE	Teva-Duloxetine 30mg DR Cap
2454297	ESCITALOPRAM	Act Escitalopram ODT 10mg Orally Disintegrating Tab
2391449	ESCITALOPRAM	Cipralex MELTZ (Not a Benefit) 10mg Orally Disintegrating Tab
2454300	ESCITALOPRAM	Act Escitalopram ODT 20mg Orally Disintegrating Tablet
2391457	ESCITALOPRAM	Cipralex MELTZ (Not a Benefit) 20mg Orally Disintegrating Tablet
2434660	ESCITALOPRAM	Ach-Escitalopram 20mg Tab
2434652	ESCITALOPRAM	Ach-Escitalopram 10mg Tab
2295024	ESCITALOPRAM	Apo-Escitalopram 20mg Tab
2295016	ESCITALOPRAM	Apo-Escitalopram 10mg Tab
2397374	ESCITALOPRAM	Auro-Escitalopram 20mg Tab
2397358	ESCITALOPRAM	Auro-Escitalopram 10mg Tab
2263238	ESCITALOPRAM	Cipralex 10mg Tab
2263254	ESCITALOPRAM	Cipralex 20mg Tab
2430126	ESCITALOPRAM	Escitalopram 20mg Tab
2429039	ESCITALOPRAM	Escitalopram 10mg Tab
2429047	ESCITALOPRAM	Escitalopram 20mg Tab
2430118	ESCITALOPRAM	Escitalopram 10mg Tab
2429780	ESCITALOPRAM	Jamp-Escitalopram 10mg Tab
2429799	ESCITALOPRAM	Jamp-Escitalopram 20mg Tab
2423502	ESCITALOPRAM	Mar-Escitalopram 20mg Tab
2423480	ESCITALOPRAM	Mar-Escitalopram 10mg Tab
2407434	ESCITALOPRAM	Mint-Escitalopram 20mg Tab
2407418	ESCITALOPRAM	Mint-Escitalopram 10mg Tab
2309475	ESCITALOPRAM	Mylan-Escitalopram 20mg Tab
2309467	ESCITALOPRAM	Mylan-Escitalopram 10mg Tab
2476851	ESCITALOPRAM	NRA-Escitalopram 10mg Tab
2476878	ESCITALOPRAM	NRA-Escitalopram 20mg Tab
2440318	ESCITALOPRAM	Nat-Escitalopram 20mg Tab
2440296	ESCITALOPRAM	Nat-Escitalopram 10mg Tab
2469251	ESCITALOPRAM	Pharma-Escitalopram 20mg Tab
2469243	ESCITALOPRAM	Pharma-Escitalopram 10mg Tab
2385481	ESCITALOPRAM	Ran-Escitalopram 10mg Tab
2385503	ESCITALOPRAM	Ran-Escitalopram 20mg Tab
2364085	ESCITALOPRAM	Sandoz Escitalopram 20mg Tab
2364077	ESCITALOPRAM	Sandoz Escitalopram 10mg Tab
2318202	ESCITALOPRAM	Teva-Escitalopram 20mg Tab
2318180	ESCITALOPRAM	Teva-Escitalopram 10mg Tab
2383241	FLUOXETINE HCL	ACH-Fluoxetine 20mg Cap
2393441	FLUOXETINE HCL	ACH-Fluoxetine (Off-Formulary Interchangeable) 10mg Cap
2485052	FLUOXETINE HCL	AG-Fluoxetine (Off-Formulary Interchangeable) 10mg Cap
2485060	FLUOXETINE HCL	AG-Fluoxetine 20mg Cap
2216361	FLUOXETINE HCL	Apo-Fluoxetine 20mg Cap
2216353	FLUOXETINE HCL	Apo-Fluoxetine (Off-Formulary Interchangeable) 10mg Cap
2385635	FLUOXETINE HCL	Auro-Fluoxetine 20mg Cap
2385627	FLUOXETINE HCL	Auro-Fluoxetine (Off-Formulary Interchangeable) 10mg Cap
2448424	FLUOXETINE HCL	Bio-Fluoxetine (Off-Formulary Interchangeable) 10mg Cap
2448432	FLUOXETINE HCL	Bio-Fluoxetine 20mg Cap
2242177	FLUOXETINE HCL	Co Fluoxetine (Off-Formulary Interchangeable) 10mg Cap
2242178	FLUOXETINE HCL	Co Fluoxetine 20mg Cap
2286076	FLUOXETINE HCL	Fluoxetine 20mg Cap
2374447	FLUOXETINE HCL	Fluoxetine (Off-Formulary Interchangeable) 10mg Cap
2374455	FLUOXETINE HCL	Fluoxetine 20mg Cap
2286068	FLUOXETINE HCL	Fluoxetine (Off-Formulary Interchangeable) 10mg Cap
2386402	FLUOXETINE HCL	Jamp-Fluoxetine 20mg Cap
2401894	FLUOXETINE HCL	Jamp-Fluoxetine (Off-Formulary Interchangeable) 10mg Cap
2392917	FLUOXETINE HCL	Mar-Fluoxetine 20mg Cap
2392909	FLUOXETINE HCL	Mar-Fluoxetine (Off-Formulary Interchangeable) 10mg Cap
2380579	FLUOXETINE HCL	Mint-Fluoxetine 20mg Cap
2380560	FLUOXETINE HCL	Mint-Fluoxetine (Off-Formulary Interchangeable) 10mg Cap
2503883	FLUOXETINE HCL	NRA-Fluoxetine 20mg Cap
2503875	FLUOXETINE HCL	NRA-Fluoxetine (Off-Formulary Interchangeable) 10mg Cap
2464659	FLUOXETINE HCL	PMS-Fluoxetine 60mg Cap
2464640	FLUOXETINE HCL	PMS-Fluoxetine 40mg Cap
2177579	FLUOXETINE HCL	PMS-Fluoxetine (Off-Formulary Interchangeable) 10mg Cap
2177587	FLUOXETINE HCL	PMS-Fluoxetine 20mg Cap
636622	FLUOXETINE HCL	Prozac 20mg Cap
2018985	FLUOXETINE HCL	Prozac (Off-Formulary Interchangeable) 10mg Cap
2405709	FLUOXETINE HCL	Ran-Fluoxetine 20mg Cap
2479494	FLUOXETINE HCL	Sandoz Fluoxetine 20mg Cap
2479486	FLUOXETINE HCL	Sandoz Fluoxetine (Off-Formulary Interchangeable) 10mg Cap
2216590	FLUOXETINE HCL	Teva-Fluoxetine 20mg Cap
2216582	FLUOXETINE HCL	Teva-Fluoxetine (Off-Formulary Interchangeable) 10mg Cap
2432412	FLUOXETINE HCL	Van-Fluoxetine (Off-Formulary Interchangeable) 10mg Cap
2432420	FLUOXETINE HCL	Van-Fluoxetine 20mg Cap
2231328	FLUOXETINE HCL	Apo-Fluoxetine 20mg/5mL Oral Sol
2459361	FLUOXETINE HCL	Odan-Fluoxetine 20mg/5mL Oral Sol
1917021	FLUOXETINE HCL	Prozac (Not a Benefit) 20mg/5mL Oral Sol
2231330	FLUVOXAMINE MALEATE	Apo-Fluvoxamine 100mg Tab
2231329	FLUVOXAMINE MALEATE	Apo-Fluvoxamine 50mg Tab
2255529	FLUVOXAMINE MALEATE	Co Fluvoxamine 50mg Tab
2255537	FLUVOXAMINE MALEATE	Co Fluvoxamine 100mg Tab
1919342	FLUVOXAMINE MALEATE	Luvox 50mg Tab
1919369	FLUVOXAMINE MALEATE	Luvox 100mg Tab
2218453	FLUVOXAMINE MALEATE	Ratio-Fluvoxamine 50mg Tab
326852	IMIPRAMINE	Imipramine 50mg Tab
312797	IMIPRAMINE	Imipramine 25mg Tab
360201	IMIPRAMINE	Imipramine 10mg Tab
10480	IMIPRAMINE	Tofranil (Not a Benefit) 50mg Tab
10472	IMIPRAMINE	Tofranil (Not a Benefit) 25mg Tab
10464	IMIPRAMINE	Tofranil (Not a Benefit) 10mg Tab
2299836	MIRTAZAPINE	Auro-Mirtazapine OD 45mg Orally Disintegrating Tab
2299801	MIRTAZAPINE	Auro-Mirtazapine OD 15mg Orally Disintegrating Tab
2299828	MIRTAZAPINE	Auro-Mirtazapine OD 30mg Orally Disintegrating Tab
2248543	MIRTAZAPINE	Remeron RD 30mg Orally Disintegrating Tab
2248542	MIRTAZAPINE	Remeron RD 15mg Orally Disintegrating Tab
2248544	MIRTAZAPINE	Remeron RD 45mg Orally Disintegrating Tab
2286629	MIRTAZAPINE	Apo-Mirtazapine 30mg Tab
2411709	MIRTAZAPINE	Auro-Mirtazapine 30mg Tab
2370689	MIRTAZAPINE	Mirtazapine 30mg Tab
2496674	MIRTAZAPINE	Mirtazapine 30mg Tab
2256118	MIRTAZAPINE	Mylan-Mirtazapine 30mg Tab
2248762	MIRTAZAPINE	PMS-Mirtazapine 30mg Tab
2243910	MIRTAZAPINE	Remeron 30mg Tab
2250608	MIRTAZAPINE	Sandoz Mirtazapine 30mg Tab
2259354	MIRTAZAPINE	Teva-Mirtazapine 30mg Tab
2166747	MOCLOBEMIDE	Manerix 300mg Tab
899348	MOCLOBEMIDE	Manerix (Not a Benefit) 100mg Tab
899356	MOCLOBEMIDE	Manerix 150mg Tab
2232150	MOCLOBEMIDE	Moclobemide 150mg Tab
2240456	MOCLOBEMIDE	Moclobemide 300mg Tab
2232148	MOCLOBEMIDE	Moclobemide 100mg Tab
15229	NORTRIPTYLINE	Aventyl 10mg Cap
15237	NORTRIPTYLINE	Aventyl 25mg Cap
2475553	PAROXETINE HCL	AG-Paroxetine 30mg Tab
2475545	PAROXETINE HCL	AG-Paroxetine 20mg Tab
2475537	PAROXETINE HCL	AG-Paroxetine (Off-Formulary Interchangeable) 10mg Tab
2240909	PAROXETINE HCL	Apo-Paroxetine 30mg Tab
2240908	PAROXETINE HCL	Apo-Paroxetine 20mg Tab
2240907	PAROXETINE HCL	Apo-Paroxetine (Off-Formulary Interchangeable) 10mg Tab
2383292	PAROXETINE HCL	Auro-Paroxetine 30mg Tab
2383276	PAROXETINE HCL	Auro-Paroxetine (Off-Formulary Interchangeable) 10mg Tab
2383284	PAROXETINE HCL	Auro-Paroxetine 20mg Tab
2262754	PAROXETINE HCL	Co Paroxetine 20mg Tab
2262746	PAROXETINE HCL	Co Paroxetine (Off-Formulary Interchangeable) 10mg Tab
2368870	PAROXETINE HCL	Jamp-Paroxetine 20mg Tab
2368862	PAROXETINE HCL	Jamp-Paroxetine (Off-Formulary Interchangeable) 10mg Tab
2368889	PAROXETINE HCL	Jamp-Paroxetine 30mg Tab
2411954	PAROXETINE HCL	Mar-Paroxetine 20mg Tab
2411946	PAROXETINE HCL	Mar-Paroxetine (Off-Formulary Interchangeable) 10mg Tab
2411962	PAROXETINE HCL	Mar-Paroxetine 30mg Tab
2421380	PAROXETINE HCL	Mint-Paroxetine 20mg Tab
2421372	PAROXETINE HCL	Mint-Paroxetine (Off-Formulary Interchangeable) 10mg Tab
2421399	PAROXETINE HCL	Mint-Paroxetine 30mg Tab
2479788	PAROXETINE HCL	NRA-Paroxetine 30mg Tab
2479761	PAROXETINE HCL	NRA-Paroxetine 20mg Tab
2479753	PAROXETINE HCL	NRA-Paroxetine (Off-Formulary Interchangeable) 10mg Tab
2247752	PAROXETINE HCL	PMS-Paroxetine 30mg Tab
2247751	PAROXETINE HCL	PMS-Paroxetine 20mg Tab
2247750	PAROXETINE HCL	PMS-Paroxetine (Off-Formulary Interchangeable) 10mg Tab
2388227	PAROXETINE HCL	Paroxetine (Off-Formulary Interchangeable) 10mg Tab
2388235	PAROXETINE HCL	Paroxetine 20mg Tab
2388243	PAROXETINE HCL	Paroxetine 30mg Tab
1940473	PAROXETINE HCL	Paxil 30mg Tab
1940481	PAROXETINE HCL	Paxil 20mg Tab
2027887	PAROXETINE HCL	Paxil (Off-Formulary Interchangeable) 10mg Tab
2431777	PAROXETINE HCL	Sandoz Paroxetine Tablets (Off-Formulary Interchangeable) 10mg Tab
2431785	PAROXETINE HCL	Sandoz Paroxetine Tablets 20mg Tab
2431793	PAROXETINE HCL	Sandoz Paroxetine Tablets 30mg Tab
2248556	PAROXETINE HCL	Teva-Paroxetine (Off-Formulary Interchangeable) 10mg Tab
2248558	PAROXETINE HCL	Teva-Paroxetine 30mg Tab
2248557	PAROXETINE HCL	Teva-Paroxetine 20mg Tab
476552	PHENELZINE SULFATE	Nardil 15mg Tab
9858123	PHENELZINE SULFATE	Phenelzine Sulfate Tablets USP (Temporary Benefit) 15mg Tab
2404680	RASAGILINE MESYLATE	Apo-Rasagiline (Off-Formulary Interchangeable) 0.5mg Tab
2404699	RASAGILINE MESYLATE	Apo-Rasagiline (Off-Formulary Interchangeable) 1mg Tab
2284650	RASAGILINE MESYLATE	Azilect (Off-Formulary Interchangeable) 1mg Tab
2284642	RASAGILINE MESYLATE	Azilect (Off-Formulary Interchangeable) 0.5mg Tab
2491982	RASAGILINE MESYLATE	Jamp Rasagiline (Off-Formulary Interchangeable) 1mg Tab
2491974	RASAGILINE MESYLATE	Jamp Rasagiline (Off-Formulary Interchangeable) 0.5mg Tab
2418444	RASAGILINE MESYLATE	Teva-Rasagiline (Off-Formulary Interchangeable) 1mg Tab
2418436	RASAGILINE MESYLATE	Teva-Rasagiline (Off-Formulary Interchangeable) 0.5mg Tab
2477904	SERTRALINE HCL	AG-Sertraline 100mg Cap
2477890	SERTRALINE HCL	AG-Sertraline 50mg Cap
2477882	SERTRALINE HCL	AG-Sertraline 25mg Cap
2238282	SERTRALINE HCL	Apo-Sertraline 100mg Cap
2238281	SERTRALINE HCL	Apo-Sertraline 50mg Cap
2238280	SERTRALINE HCL	Apo-Sertraline 25mg Cap
2390922	SERTRALINE HCL	Auro-Sertraline 100mg Cap
2390914	SERTRALINE HCL	Auro-Sertraline 50mg Cap
2390906	SERTRALINE HCL	Auro-Sertraline 25mg Cap
2287412	SERTRALINE HCL	Co Sertraline 100mg Cap
2287404	SERTRALINE HCL	Co Sertraline 50mg Cap
2287390	SERTRALINE HCL	Co Sertraline 25mg Cap
2357178	SERTRALINE HCL	Jamp-Sertraline 100mg Cap
2357151	SERTRALINE HCL	Jamp-Sertraline 50mg Cap
2357143	SERTRALINE HCL	Jamp-Sertraline 25mg Cap
2399423	SERTRALINE HCL	Mar-Sertraline 50mg Cap
2399431	SERTRALINE HCL	Mar-Sertraline 100mg Cap
2399415	SERTRALINE HCL	Mar-Sertraline 25mg Cap
2402394	SERTRALINE HCL	Mint-Sertraline 50mg Cap
2402378	SERTRALINE HCL	Mint-Sertraline 25mg Cap
2402408	SERTRALINE HCL	Mint-Sertraline 100mg Cap
2488450	SERTRALINE HCL	NRA-Sertraline 100mg Cap
2488434	SERTRALINE HCL	NRA-Sertraline 25mg Cap
2488442	SERTRALINE HCL	NRA-Sertraline 50mg Cap
2244840	SERTRALINE HCL	PMS-Sertraline 100mg Cap
2244839	SERTRALINE HCL	PMS-Sertraline 50mg Cap
2244838	SERTRALINE HCL	PMS-Sertraline 25mg Cap
2374579	SERTRALINE HCL	Ran-Sertraline 100mg Cap
2245161	SERTRALINE HCL	Sandoz Sertraline 100mg Cap
2245160	SERTRALINE HCL	Sandoz Sertraline 50mg Cap
2245159	SERTRALINE HCL	Sandoz Sertraline 25mg Cap
2353520	SERTRALINE HCL	Sertraline 25mg Cap
2353539	SERTRALINE HCL	Sertraline 50mg Cap
2353547	SERTRALINE HCL	Sertraline 100mg Cap
2469634	SERTRALINE HCL	Sertraline 50mg Cap
2469626	SERTRALINE HCL	Sertraline 25mg Cap
2469642	SERTRALINE HCL	Sertraline 100mg Cap
2386070	SERTRALINE HCL	Sertraline 25mg Cap
2386089	SERTRALINE HCL	Sertraline 50mg Cap
2386097	SERTRALINE HCL	Sertraline 100mg Cap
2240485	SERTRALINE HCL	Teva-Sertraline 25mg Cap
2240481	SERTRALINE HCL	Teva-Sertraline 100mg Cap
2240484	SERTRALINE HCL	Teva-Sertraline 50mg Cap
2427796	SERTRALINE HCL	Van-Sertraline 100mg Cap
2427761	SERTRALINE HCL	Van-Sertraline 25mg Cap
2427788	SERTRALINE HCL	Van-Sertraline 50mg Cap
1962779	SERTRALINE HCL	Zoloft 100mg Cap
2132702	SERTRALINE HCL	Zoloft 25mg Cap
1962817	SERTRALINE HCL	Zoloft 50mg Cap
1919598	TRANYLCYPROMINE SULFATE	Parnate 10mg Tab
2147653	TRAZODONE HYDROCHLORIDE	Apo-Trazodone D 150mg Tab
702277	TRAZODONE HYDROCHLORIDE	Desyrel Dividose (Not a Benefit) 150mg Tab
2144298	TRAZODONE HYDROCHLORIDE	Teva-Trazodone 150mg Tab
2348799	TRAZODONE HYDROCHLORIDE	Trazodone 150mg Tab
1926349	TRIMIPRAMINE	Surmontil (Not a Benefit) 75mg Cap
2070987	TRIMIPRAMINE	Trimipramine 75mg Cap
1926357	TRIMIPRAMINE	Surmontil (Not a Benefit) 12.5mg Tab
1926322	TRIMIPRAMINE	Surmontil (Not a Benefit) 25mg Tab
1926284	TRIMIPRAMINE	Surmontil (Not a Benefit) 100mg Tab
1926330	TRIMIPRAMINE	Surmontil (Not a Benefit) 50mg Tab
740799	TRIMIPRAMINE	Trimipramine 12.5mg Tab
740802	TRIMIPRAMINE	Trimipramine 25mg Tab
740810	TRIMIPRAMINE	Trimipramine 50mg Tab
740829	TRIMIPRAMINE	Trimipramine 100mg Tab
2304317	VENLAFAXINE HCL	ACT Venlafaxine XR 37.5mg ER Cap
2304333	VENLAFAXINE HCL	ACT Venlafaxine XR 150mg ER Cap
2304325	VENLAFAXINE HCL	ACT Venlafaxine XR 75mg ER Cap
2331705	VENLAFAXINE HCL	Apo-Venlafaxine XR 150mg ER Cap
2331691	VENLAFAXINE HCL	Apo-Venlafaxine XR 75mg ER Cap
2331683	VENLAFAXINE HCL	Apo-Venlafaxine XR 37.5mg ER Cap
2452839	VENLAFAXINE HCL	Auro-Venlafaxine XR 37.5mg ER Cap
2452855	VENLAFAXINE HCL	Auro-Venlafaxine XR 150mg ER Cap
2452847	VENLAFAXINE HCL	Auro-Venlafaxine XR 75mg ER Cap
2237280	VENLAFAXINE HCL	Effexor XR 75mg ER Cap
2237282	VENLAFAXINE HCL	Effexor XR 150mg ER Cap
2237279	VENLAFAXINE HCL	Effexor XR 37.5mg ER Cap
2278553	VENLAFAXINE HCL	PMS-Venlafaxine XR 75mg ER Cap
2278545	VENLAFAXINE HCL	PMS-Venlafaxine XR 37.5mg ER Cap
2278561	VENLAFAXINE HCL	PMS-Venlafaxine XR 150mg ER Cap
2380072	VENLAFAXINE HCL	Ran-Venlafaxine XR 37.5mg ER Cap
2380080	VENLAFAXINE HCL	Ran-Venlafaxine XR 75mg ER Cap
2380099	VENLAFAXINE HCL	Ran-Venlafaxine XR 150mg ER Cap
2310317	VENLAFAXINE HCL	Sandoz Venlafaxine XR 37.5mg ER Cap
2310333	VENLAFAXINE HCL	Sandoz Venlafaxine XR 150mg ER Cap
2310325	VENLAFAXINE HCL	Sandoz Venlafaxine XR 75mg ER Cap
2275023	VENLAFAXINE HCL	Teva-Venlafaxine XR 37.5mg ER Cap
2275031	VENLAFAXINE HCL	Teva-Venlafaxine XR 75mg ER Cap
2275058	VENLAFAXINE HCL	Teva-Venlafaxine XR 150mg ER Cap
2354721	VENLAFAXINE HCL	Venlafaxine XR 75mg ER Cap
2385945	VENLAFAXINE HCL	Venlafaxine XR 150mg ER Cap
2354748	VENLAFAXINE HCL	Venlafaxine XR 150mg ER Cap
2385929	VENLAFAXINE HCL	Venlafaxine XR 37.5mg ER Cap
2354713	VENLAFAXINE HCL	Venlafaxine XR 37.5mg ER Cap
2385937	VENLAFAXINE HCL	Venlafaxine XR 75mg ER Cap
2432943	VORTIOXETINE HYDROBROMIDE	Trintellix 20mg Tab
2432919	VORTIOXETINE HYDROBROMIDE	Trintellix 5mg Tab
2432927	VORTIOXETINE HYDROBROMIDE	Trintellix 10mg Tab
